# Supplementary material for: Freezing–Thawing Procedures Remodel the Proteome of Ram Sperm before and after In Vitro Capacitation
Source: Int J Mol Sci. 2019 Sep 17;20(18):4596. doi: 10.3390/ijms20184596 (PMC6769739; doi:10.3390/ijms20184596)
Supplement: Supplementary file 1 [file ijms-20-04596-s001.zip]

Archive with 4 entries (3 files):
- ijms-585304 Supplementary/
- ijms-585304 Supplementary/Supplementary Figure 1.pdf
- ijms-585304 Supplementary/Supplementary Table 1.xlsb
- ijms-585304 Supplementary/Supplementary Table 2.pdf
